# Supplementary material for: Maladaptive Emotion Regulation Among Empty-Nest Older Adults with Depressive Symptoms Across Interpersonal Contexts
Source: Behav Sci (Basel). 2026 Feb 11;16(2):263. doi: 10.3390/bs16020263 (PMC12938166; doi:10.3390/bs16020263)
Supplement: Supplementary file 1 [file behavsci-16-00263-s001.zip]

Archive with 1 entries (1 files):
- behavsci-4076597-supplementary.pdf
